# Supplementary material for: Interrogation of human microglial phagocytosis by CRISPR genome editing
Source: Front Immunol. 2023 Jul 7;14:1169725. doi: 10.3389/fimmu.2023.1169725 (PMC10360658; doi:10.3389/fimmu.2023.1169725)
Supplement: Supplementary Table 1 — The sgRNA list consists the target gene information, guide sequences and PAM. On- and off-target editing scores were predicted in silico by CRISPR Design tool on Benchling website. The DNA templates for in vitro transcription of sgRNA were synthesized by overlapping PCR using four DNA oligonucleotides as described in Materials and methods. The forward, reverse and bottom oligonucleotides are universal for all sgRNA, but the top oligonucleotides are unique for each sgRNA. [file Table_1.xlsx]

## Sheet: 工作表1
sgRNA list
sgRNA #	Target gene	Target exon	Guide sequence (5'-3')	PAM	on-target score	off-target score
1	CD40	2	CTGCATGCAGTGGGTGGTTC	TGG	17.8	66.4
2	CD40	2	ATGCAGTGGGTGGTTCTGGA	TGG	56	56.1
3	MERTK	1	CTCTACGCCAGAGCGCGGGG	AGG	65.9	83.8
4	MERTK	2	GGTCCCGGGAATAGCGGGTA	AGG	57	90.8
5	MERTK	2	GCGTGAGGAAGGGATAACAG	CGG	80.3	59.6
6	CD47	1	GGAGATGTGGCCCCTGGTAG	CGG	55.8	63.5
7	CD47	1	GCTGCTCCGGACACCTGCGG	CGG	62.6	71.6
8	CD47	1	GGTCCTGCCTGTAACGGCGG	CGG	56.2	90.8
9	SIRPA	1	CAGCGGCCCGAGGCGGCCGG	GGG	47.4	60.1
10	SIRPA	2	GAAAGGGAGCCCCGATGACG	TGG	61.3	88.1
11	SIRPA	intron	GCGCGCGAGAAATAAAGCCA	GGG	60.4	85.4
12	SIRPA	intron	TCTCTCCCCCTATTACTGCT	CGG	59.9	73.3
13	RAB11A	1	GGTAGTCGTACTCGTCGTCG	CGG	66.3	40.9
14	ACTB	2	CGCGGCGATATCATCATCCA	TGG	57.6	24.1
15	CD14	intron	GGAGAGAGCAGAGGTCTAGG	AGG	63.8	34.5
16	TREM2	1	CCTTGAACTGCAGAAAAGAG	AGG	57.2	30.8
17	Mouse CD40	2	GACAAACAGTACCTCCACGA	TGG	73.7	45.3
Oligos for sgRNA template synthesis (5'-3')
Forward	TAATACGACTCACTATAG
Reverse	GCACCGACTCGGTGCCACTTTTTCAAG
Bottom	GCACCGACTCGGTGCCACTTTTTCAAGTTGATAACGGACTAGCCTTATTTTAACTTGCTATGCTGTTTCCAGCAT
sgRNA #	Top oligo for sgRNA template synthesis
1	TAATACGACTCACTATAGCTGCATGCAGTGGGTGGTTCGTTTTAGAGCTATGCTGGAAACAGCATAGCAAGTTAA
2	TAATACGACTCACTATAGATGCAGTGGGTGGTTCTGGAGTTTTAGAGCTATGCTGGAAACAGCATAGCAAGTTAA
3	TAATACGACTCACTATAGCTCTACGCCAGAGCGCGGGGGTTTTAGAGCTATGCTGGAAACAGCATAGCAAGTTAA
4	TAATACGACTCACTATAGGTCCCGGGAATAGCGGGTAGTTTTAGAGCTATGCTGGAAACAGCATAGCAAGTTAAA
5	TAATACGACTCACTATAGCGTGAGGAAGGGATAACAGGTTTTAGAGCTATGCTGGAAACAGCATAGCAAGTTAAA
6	TAATACGACTCACTATAGGAGATGTGGCCCCTGGTAGGTTTTAGAGCTATGCTGGAAACAGCATAGCAAGTTAAA
7	TAATACGACTCACTATAGCTGCTCCGGACACCTGCGGGTTTTAGAGCTATGCTGGAAACAGCATAGCAAGTTAAA
8	TAATACGACTCACTATAGGTCCTGCCTGTAACGGCGGGTTTTAGAGCTATGCTGGAAACAGCATAGCAAGTTAAA
9	TAATACGACTCACTATAGCAGCGGCCCGAGGCGGCCGGGTTTTAGAGCTATGCTGGAAACAGCATAGCAAGTTAA
10	TAATACGACTCACTATAGAAAGGGAGCCCCGATGACGGTTTTAGAGCTATGCTGGAAACAGCATAGCAAGTTAAA
11	TAATACGACTCACTATAGCGCGCGAGAAATAAAGCCAGTTTTAGAGCTATGCTGGAAACAGCATAGCAAGTTAAA
12	TAATACGACTCACTATAGTCTCTCCCCCTATTACTGCTGTTTTAGAGCTATGCTGGAAACAGCATAGCAAGTTAA
13	TAATACGACTCACTATAGGTAGTCGTACTCGTCGTCGGTTTTAGAGCTATGCTGGAAACAGCATAGCAAGTTAAA
14	TAATACGACTCACTATAGGCGGCGATATCATCATCCAGTTTTAGAGCTATGCTGGAAACAGCATAGCAAGTTAAA
15	TAATACGACTCACTATAGGAGAGAGCAGAGGTCTAGGGTTTTAGAGCTATGCTGGAAACAGCATAGCAAGTTAAA
16	TAATACGACTCACTATAGCCTTGAACTGCAGAAAAGAGGTTTTAGAGCTATGCTGGAAACAGCATAGCAAGTTAA
17	TAATACGACTCACTATAGACAAACAGTACCTCCACGAGTTTTAGAGCTATGCTGGAAACAGCATAGCAAGTTAA
