# Supplementary material for: Interrogation of human microglial phagocytosis by CRISPR genome editing
Source: Front Immunol. 2023 Jul 7;14:1169725. doi: 10.3389/fimmu.2023.1169725 (PMC10360658; doi:10.3389/fimmu.2023.1169725)
Supplement: Supplementary Table 2 — The complete sequences of HDR templates. The templates for HA-tag insertion at the RAB11A and ACTB genes were ssDNA ultramers purchased from IDT DNA. The templates for gfp insertion at the RAB11A and ACTB genes were PCR amplified from plasmids pTR143 (Addgene #112012) and AICSDP-15 (Addgene #87425), respectively, using the PCR primers and conditions listed in the table. The templates for SFFV promoter insertion at the CD14 and TREM2 gene were constructed as described in Materials and methods. Each template, which consists of the 5’ homology arm, 3’ arm and SFFV promoter sequences, was cloned into a PCR-linearized pUC19 vector by Gibson Assembly. The PCR primers and conditions for the DNA fragments are as listed. The CD14-SFFV and TREM2-SFFV HDR templates are PCR amplified from plasmids pSL387 and pSL430, respectively. [file Table_2.xlsx]

## Sheet: 工作表1
Full HDR template sequences
RAB11A-HA tag	GTTACCCCTGCAGCGACGCCCCCTGGTCCCACAGATACCACTGCTGCTCCCGCCCTTTCGCTCCTCGGCCGCGCAATGGGCACCCGCTATCCCTATGATGTACCAGATTACGCGGACGACGAGTACGACTACCTCTTTAAAGGTGAGGCCATGGGCTCTCGCACTCTACACAGTCCTCGTTCGGGGACCCGGGCCACTCC
ACTB-HA tag	GGCCTAAGGACTCGGCGCGCCGGAAGTGGCCAGGGCGGGGGCGACCTCGGCTCACAGCGCGCCCGGCTATTCTCGCAGCTCACCATGTATCCCTATGATGTACCAGATTACGCGGATGATGATATCGCCGCGCTCGTCGTCGACAACGGCTCCGGCATGTGCAAGGCCGGCTTCGCGGGCGACGATGCCCCCCGGGCCGT
RAB11A-GFP	GGTAGCTAGGAGTTCCAGGACTCAGTTTCCCCTTTGAGCCTCCTTTAGCGACTAAAGCTTGAAGCCCCACGCATCTCGACTCTCGCGCACACCGCCCTTGTTGGGCTCAGGGGCGGGGCGCCGCCCCCGGAAGTACTTCCCCTTAAAGGCTGGGGCCTGCCGGAAATGGCGCAGCGGCAGGGAGGGGCTCTTCACCCAGTCCGGCAGTTGAAGCTCGGCGCTCGGGTTACCCCTGCAGCGACGCCCCCTGGTCCCACAGATACCACTGCTGCTCCCGCCCTTTCGCTCCTCGGCCGCGCAATGGGCGGATCGGGTGGGACTAGTGGCAGCAAGGGCGAGGAGCTGTTCACCGGGGTGGTGCCCATCCTGGTCGAGCTGGACGGCGACGTAAACGGCCAC…
ACTB-GFP	CTGGGACTCAAGGCGCTAACTGCGCGTGCGTTCTGGGGCCCGGGGTGCCGCGGCCTGGGCTGGGGCGAAGGCGGGCTCGGCCGGAAGGGGTGGGGTCGCCGCGGCTCCCGGGCGCTTGCGCGCACTTCCTGCCCGAGCCGCTGGCCGCCCGAGGGTGTGGCCGCTGCGTGCGCGCGCGCCGACCCGGCGCTGTTTGAACCGGGCGGAGGCGGGGCTGGCGCCCGGTTGGGAGGGGGTTGGGGCCTGGCTTCCTGCCGCGCGCCGCGGGGACGCCTCCGACCAGTGTTTGCCTTTTATGGTAATAACGCGGCCGGCCCGGCTTCCTTTGTCCCCAATCTGGGCGCGCGCCGGCGCCCCCTGGCGGCCTAAGGACTCGGCGCGCCGGAAGTGGCCAGGGCG…
CD14-SFFV	CATCCTTCATTGCAATATTTCCAGGAAAGGAAGGGGGCTGGCTCGGAGGAAGAGAGGTGGGGAGGTGATCAGGGTTCACAGAGGAGGGAACTGAATGACATCCCAGGATTACATAAACTGTCAGAGGCAGCCGAAGAGTTCACAAGTGTGAAGCCTGGAAGCCGGCGGGTGCCGCTGTGTAGGAAAGAAGCTAAAGCACTTCCAGAGCCTGTCCGGAGCTCAGAGGTTCGGAAGACTTATCGACCATGGTGAGTGTAGGGTCTTGGGGTCGAACGCGTGCCACTCGGGAGCCACAGGGGTTGGATGGGGCCTCCTGTAACGCCATTTTGCAAGGCATGGAAAAATACCAAACCAAGAATAGAGAAGTTCAGATCAAGGGCGGGTACATGAAAATAGCTA…
TREM2-SFFV	GAGGGTCTGAATACAGCTGTGAGGATAGTGATCCCTGGGCTAGGCTCTGCAAGGAAACTGAGCAGTGCAGGGCCTTACCAGCCCCAACCATCTGGGGGCCACCCTGGCTGGCACCAGCAGGAGGGTGGGCTGGCTTCTCAGAGGTCTGGGAGACTCAGCCTCCTTCTGCCAGGGCTGCAGTGGCCGACTCCTCCTCCCCTCTGTCCCCACCCTGCACCGCCTCCAGACCCCAGTCCTGACTATTGCTTAATCCCCAGGAGCCCAGTTCCTGTGGGCAGCGCCTGACATGCCTGATCCTCTCgtaacgccattttgcaaggcatggaaaaataccaaaccaagaatagagaagttcagatcaagggcgggtacatgaaaatagctaacgttgggccaaac…
Primers for HDR plasmid construction
Plasmid	Fragment #	PCR template	Forward (5'-3')	Reverse (5'-3')	Thermocycler setting
pSL387 (CD14-SFFV)	5'-homology arm	HMC3 genomic DNA	CATGATTACGCCAAGCTTGCATGCACTGAGGATCATCCTTTTCCCACACC	GCAAAATGGCGTTACAGGAGGCCCCATCCAACCCCTGTG	95℃, 5 min
					98℃, 20 sec
					67℃, 15 sec
					72℃, 15 sec	30 cycles
					72℃, 2 min
					12℃, 5 min
	3'-homology arm	HMC3 genomic DNA	CACCATGGAGCGCGCGTCCTGCTTGTTGCTG	GAATTCGAGCTCGGTACCCGGGGATCGAGCCACTGCTGCAGCTCGGCGAG	95℃, 5 min
					98℃, 20 sec
					70℃, 15 sec
					72℃, 15 sec	30 cycles
					72℃, 2 min
					12℃, 5 min
	SFFV promoter	LeGO-iT2 (Addgene # 27343)	CCTCCTGTAACGCCATTTTGCAAGGCATGG	CAGGACGCGCGCTCCATGGTGGCCCCGTACCAC	95℃, 5 min
					98℃, 20 sec
					62℃, 15 sec
					72℃, 15 sec	30 cycles
					72℃, 2 min
					12℃, 5 min
	pUC19	pUC19	GATCCCCGGGTACCGAGCTCGAATTC	CATGCAAGCTTGGCGTAATCATGG	95℃, 5 min
					98℃, 20 sec
					64℃, 15 sec
					72℃, 90 sec	30 cycles
					72℃, 5 min
					12℃, 5 min
pSL430 (TREM2-SFFV)	5'-homology arm	HMC3 genomic DNA	CATGATTACGCCAAGCTTGCATGCCCAGAAAGTCAGGAAGTCTGGCTCCAG	CAAAATGGCGTTACGAGAGGATCAGGCATGTCAGGCGCT	95℃, 5 min
					98℃, 20 sec
					66℃, 10 sec
					72℃, 1 min	35 cycles
					72℃, 2 min
					12℃, 5 min
	3'-homology arm	HMC3 genomic DNA	GTACGGGGCCACCATGGAGCCTCTCCGGCTGCTCATCTTAC	GAATTCGAGCTCGGTACCCGGGGATCCTCAACTCAGCAACGGAAATCTCTACGC	95℃, 5 min
					98℃, 20 sec
					66℃, 10 sec
					72℃, 1 min	35 cycles
					72℃, 2 min
					12℃, 5 min
	SFFV promoter	LeGO-iT2 (Addgene # 27343)	CCTCTCGTAACGCCATTTTGCAAGGCATGG	CTCCATGGTGGCCCCGTACCAC	95℃, 5 min
					98℃, 20 sec
					66℃, 10 sec
					72℃, 1 min	35 cycles
					72℃, 2 min
					12℃, 5 min
	pUC19	Same condition as pSL387	GATCCCCGGGTACCGAGCTCGAATTC	CATGCAAGCTTGGCGTAATCATGG	95℃, 5 min
					98℃, 20 sec
					64℃, 15 sec
					72℃, 90 sec	35 cycles
					72℃, 5 min
					12℃, 5 min
Primers for HDR template amplification from the HDR plasmids
HDR template	PCR template	Forward (5'-3')	Reverse (5'-3')	Thermocycler setting
RAB11A-GFP	pTR143 (Addgene #112012)	GGTAGCTAGGAGTTCCAGGAC	ACGATGTGGGAGAAGGCAGTC	95℃, 5 min
				98℃, 20 sec
				55℃, 15 sec
				72℃, 1 min	30 cycles
				72℃, 2 min
				12℃, 5 min
ACTB-GFP	AICSDP-15 (Addgene #87425)	CTGGGACTCAAGGCGCTAACT	CTCACCCTGAAGTACCCCATCG	95℃, 5 min
				98℃, 20 sec
				70℃, 15 sec
				72℃, 1 min	30 cycles
				72℃, 2 min
				12℃, 5 min
CD14-SFFV	pSL387 (CD14-SFFV)	CATCCTTCATTGCAATATTTCCAGGAAAGGAAG	GAACCTGTGCGGCTCCCACTG	95℃, 5 min
				98℃, 20 sec
				68℃, 15 sec
				72℃, 30 sec	30 cycles
				72℃, 2 min
				12℃, 5 min
TREM2-SFFV	pSL430 (TREM2-SFFV)	GAGGGTCTGAATACAGCTGTG	CCTTCCAATGCAACCAGAGTC	95℃, 5 min
				98℃, 20 sec
				66℃, 10 sec
				72℃, 20 sec	35 cycles
				72℃, 2 min
				12℃, 5 min
