# Supplementary material for: Interrogation of human microglial phagocytosis by CRISPR genome editing
Source: Front Immunol. 2023 Jul 7;14:1169725. doi: 10.3389/fimmu.2023.1169725 (PMC10360658; doi:10.3389/fimmu.2023.1169725)
Supplement: Supplementary Table 3 — Screening for optimal electroporation condition using plasmid pmaxGFP and CD40-targeting Cas9 RNP as cargos. Pulse codes for Lonza 4D nucleofector system are listed. The percentages of viability, GFP-positive and CD40-negative cells were determined three days after electroporation by flow cytometry. The top seven codes for plasmid electroporation were further tested for Cas9 RNP electroporation in HMC3 cells. The electroporation of BV-2 cells used a different set of pulse codes. CM158 + SF buffer is recommended by Lonza Nucleofection database, and CA137 + P3 buffer is the best HMC3 condition for cross comparison. [file Table_3.xlsx]

## Sheet: Sheet1
pmaxGFP electroporation for HMC3					Cas9 RNP electroporation for HMC3
Pulse code	Buffer	% Viability	% GFP positive		Pulse code	Buffer	% Viability	% CD40 negative
CA137	P3	69	90.49		CA137	P3	76	88.1
CM138	P3	60	84.48		CM137	P3	74	88.9
CM137	P3	59	89.85		DS120	P3	79	72
CM150	P3	57	85.06		DS138	P3	66	89.7
DN100	P3	63	77.88		EN138	P3	46	85.6
DS138	P3	59	90.52		EN150	P3	51	87
DS137	P3	52	91.79		EO100	P3	82	40.7
DS130	P3	56	90.36
DS150	P3	48	91.81
DS120	P3	89	82.4		Cas9 RNP electroporation for BV-2
EH100	P3	49	84.17		Pulse code	Buffer	% Viability	% CD40 negative
EO100	P3	88	51.48		CA137	P3	81	97.9
EN138	P3	47	95.68		CM158	SF	81	99
EN150	P3	50	95.32		CM135	SF	83	96.5
EW113	P3	41	87.51		CM137	SF	83	96.7
					CL135	SF	83	95.6
					DG137	SF	78	98.6
