# Supplementary material for: Interrogation of human microglial phagocytosis by CRISPR genome editing
Source: Front Immunol. 2023 Jul 7;14:1169725. doi: 10.3389/fimmu.2023.1169725 (PMC10360658; doi:10.3389/fimmu.2023.1169725)
Supplement: Supplementary Table 4 — PCR primers and thermocycler settings for target site amplification for ICE and NGS analyses. The PCR reactions for Sanger sequencing and NGS are as described in the Materials and methods. The NGS barcode sequences are marked in red and blue. [file Table_4.xlsx]

## Sheet: 工作表1
Primers for ICE analyses
Gene	Forward (5'-3')	Reverse (5'-3')	Thermocycler setting
CD40	GGGTGCGATTATAATCAGCTCAGTTGAC	CAGTGTGTCTCTCTGTTCCAGGTGTC	95℃, 5 min
			98℃, 20 sec
			62℃, 15 sec
			72℃,15 sec	30 cycles
			72℃, 1 min
			12℃, 5 min
MERTK	GCTTGGCTCCGCCACTCGGCACTCACTG	CCTCCTCTGCGGTGAAGAGGGGAGCCTGC	95℃, 5 min
			98℃, 20 sec
			70℃, 15 sec
			72℃,15 sec	30 cycles
			72℃, 1 min
			12℃, 5 min
CD47	GAGCGTGGGAACACAGGGTTCAGCCTC	CTCACCCAGGGGGAAGAAGACGACCAGG	95℃, 5 min
			98℃, 20 sec
			68℃, 15 sec
			72℃,15 sec	30 cycles
			72℃, 1 min
			12℃, 5 min
SIRP𝛼	GTTGCAGGTTTGTTGTGAGGGTCAAATG	CCAGCTGTGGAGCCTTCAGCAAATAGC	95℃, 5 min
			98℃, 20 sec
			69℃, 15 sec
			72℃,15 sec	30 cycles
			72℃, 1 min
			12℃, 5 min
Primers for off-target analysis by NGS
Illumina overhang adapter sequences (5'-3')
Forward	TCGTCGGCAGCGTCAGATGTGTATAAGAGACAG
Reverse	GTCTCGTGGGCTCGGAGATGTGTATAAGAGACAG
Target	Forward (5'-3')	Reverse (5'-3')	Thermocycler setting
CD40 on-target	TCGTCGGCAGCGTCAGATGTGTATAAGAGACAGCCTTTCTGCTGAAGAAGTTGCAACGGAG	GTCTCGTGGGCTCGGAGATGTGTATAAGAGACAGGACTCCATGATGGGGCTAGAGGGTTG	95℃, 5 min
			98℃, 20 sec
			68℃, 10 sec
			72℃,10 sec	30 cycles
			72℃, 2 min
			12℃, 5 min
CD40 off-target 1	TCGTCGGCAGCGTCAGATGTGTATAAGAGACAGGCTGGCTCCTGCCTCCTCTCCTTTC	GTCTCGTGGGCTCGGAGATGTGTATAAGAGACAGGTGGATGCAAGCGCTGACCTGGAG	95℃, 5 min
			98℃, 20 sec
			68℃, 10 sec
			72℃,10 sec	30 cycles
			72℃, 2 min
			12℃, 5 min
CD40 off-target 2	TCGTCGGCAGCGTCAGATGTGTATAAGAGACAGGTCTCCATATGACTGTTTGGATAG	GTCTCGTGGGCTCGGAGATGTGTATAAGAGACAGGTTATCACTATTTCAATGAATTTATTATCTTACC	95℃, 5 min
			98℃, 20 sec
			58℃, 10 sec
			72℃,10 sec	30 cycles
			72℃, 2 min
			12℃, 5 min
MERTK on-target	TCGTCGGCAGCGTCAGATGTGTATAAGAGACAGGAAATTACAGATCCGCAGCCCCGGGATGG	GTCTCGTGGGCTCGGAGATGTGTATAAGAGACAGGCAAACTTGTCCAGCAGCCAGGCGC	95℃, 5 min
			98℃, 20 sec
			70℃, 10 sec
			72℃,10 sec	30 cycles
			72℃, 2 min
			12℃, 5 min
MERTK off-target 1	TCGTCGGCAGCGTCAGATGTGTATAAGAGACAGGAACGCCAATGCGTGGTGCACTGCG	GTCTCGTGGGCTCGGAGATGTGTATAAGAGACAGCCAAGAACCCGGTGCGACACGGAGC	95℃, 5 min
			98℃, 20 sec
			70℃, 10 sec
			72℃,10 sec	30 cycles
			72℃, 2 min
			12℃, 5 min
MERTK off-target 2	TCGTCGGCAGCGTCAGATGTGTATAAGAGACAGCCTGCTGTCTCAGTGCCCCCTCACC	GTCTCGTGGGCTCGGAGATGTGTATAAGAGACAGCCAGAGGTTCAGGTGGGGTACTCCCC	95℃, 5 min
			98℃, 20 sec
			70℃, 10 sec
			72℃,10 sec	30 cycles
			72℃, 2 min
			12℃, 5 min
